# Supplementary material for: Distance effect of single atoms on stability of cobalt oxide catalysts for acidic oxygen evolution
Source: Nat Commun. 2024 Feb 26;15:1767. doi: 10.1038/s41467-024-46176-0 (PMC10897172; doi:10.1038/s41467-024-46176-0)
Supplement: Supplementary file 3 — Source Data [file 41467_2024_46176_MOESM3_ESM.xlsx]

## Sheet: Figure 1b
X	Y
0	0
1	0
2	0
3
4
5	1.58
6	1.58
7	1.58
8
9
10	1.22
11	1.22
12	1.22

## Sheet: Figure 1d
X	Y
2	1.58
3	1.7
4	1.63

## Sheet: Figure 2d
X	d = 1.1 nm	d = 0.8 nm	d = 0.6 nm
0	0	0	0
1	0	0	0
2	0	0	0
3
4
5	1.63	1.75	1.83
6	1.63	1.75	1.83
7	1.63	1.75	1.83
8
9
10	1.05	1.55	1.6
11	1.05	1.55	1.6
12	1.05	1.55	1.6

## Sheet: Figure 3d
0.46
0.61
0.28
0.3
0.41
0.87
2.42
2.59
2.73
2.55
0.94
1.92
1.8
1.79
2.31
2.14
1.14
0.1
1.63
1.05
1.12
1.08
0.94
0.71
0.42
0.77
0.86
0.67
0.98
0.33
0.61
1.32
1.58
0.81
0.26
0.38
0.64
1.79
0.44
1.18
1.64
0.49
1.13
1.93
1.68
0.73
0.37
1.07
1.82
1.87
1.55
1.6
0.44
0.27
0.73
0.97
1.42
0.46
1.74
1.31
0.29
0.47
0.8
1.28
0.43
1.31
1.07
0.76
0.54
0.7
0.63
0.54
0.93
0.37
1.58
2.02
1.72
1.37
1
0.27
0.36
1.13
0.47
0.82
0.41
0.8
0.57
1.01
0.6
1.32
1.12
1.5
0.97
0.49
0.32
0.83
0.77
0.43
0.32
1.2
0.97
0.72
1.24
0.21
1.16
1.24
1.01
0.19
0.38
0.19
0.66
0.38
0.24
0.36
0.36
0.88
0.99
0.87
0.29
0.76
1.02
0.02
0.69
0.52
0.6
1.09
0.22
0.6
1.43
0.57
2.25
0.75
0.66
0.61
0.52
0.74
1.15
0.78
1
1.01
1.01
1.05
1.93
1.72
1.06
0.3
1.04
0.71
1.03
1.04
0.3
1.08
1.18
0.5
1.17
0.28
0.81
0.53
2.12
2.25
2.26
2.41
1.74
2.2
2.62
1.7
0.57
0.6
1.85
1.71
1.35
1.32
1.48
1.05
0.77
0.85
1.36
1.05
1.77
0.18
1.21
1.86
1.57
0.24
0.58
1.12
0.72
1.11
0.2
0.86
1.2
1.16
1.23
0.43
1.56
1.77
2.08
2.4
2.99
1.76
1.84
2.2
3.15
2.6
2.32
1.45
1.84
2.44
3.15
3.37
2.62
1.24
0.91
3.27
2.81
2.35
2.17
1.68
1.29
1.22
0.97
1.72
2.15
2.7
1.72
1.72
1.85
1.71
1.67
0.49
0.66
0.25
0.66
0.21
0.92
0.83
0.86
1.89
1.33
0.97
1.08
0.66
0.93
1.05
1.49
1.87
0.83
2.16
1.82
1.23
1.54
1.05
1.44
0.33
1.38
1.76

## Sheet: Figure 3e
X	Y	X	Y
0	0.28698	0	1.47593
0.01016	0.30471	0.01013	1.45622
0.02031	0.29597	0.02026	1.4696
0.03047	0.28046	0.03039	1.48742
0.04062	0.32379	0.04052	1.47854
0.05078	0.23938	0.05065	1.45462
0.06094	0.26153	0.06078	1.46663
0.07109	0.30517	0.0709	1.46591
0.08125	0.29642	0.08103	1.47052
0.0914	0.26645	0.09116	1.46898
0.10156	0.30565	0.10129	1.47732
0.11172	0.34602	0.11142	1.50027
0.12187	0.22418	0.12155	1.48878
0.13203	0.14497	0.13168	1.51158
0.14218	0.18188	0.14181	1.48217
0.15234	0.22744	0.15194	1.49908
0.1625	0.20151	0.16207	1.49729
0.17265	0.20682	0.1722	1.51055
0.18281	0.23861	0.18233	1.49862
0.19296	0.21779	0.19246	1.51648
0.20312	0.20725	0.20259	1.52179
0.21328	0.26059	0.21271	1.5079
0.22343	0.25621	0.22284	1.56156
0.23359	0.24757	0.23297	1.53077
0.24374	0.25696	0.2431	1.55574
0.2539	0.30089	0.25323	1.56128
0.26406	0.20173	0.26336	1.51421
0.27421	0.24842	0.27349	1.54393
0.28437	0.25067	0.28362	1.5707
0.29452	0.24733	0.29375	1.53327
0.30468	0.19558	0.30388	1.5366
0.31484	0.23923	0.31401	1.53433
0.32499	0.19501	0.32414	1.54757
0.33515	0.24894	0.33427	1.5362
0.3453	0.21797	0.3444	1.53665
0.35546	0.22408	0.35452	1.51854
0.36562	0.25657	0.36465	1.53659
0.37577	0.22163	0.37478	1.54038
0.38593	0.27024	0.38491	1.56086
0.39608	0.20625	0.39504	1.61604
0.40624	0.1777	0.40517	1.60851
0.4164	0.23431	0.4153	1.60759
0.42655	0.2692	0.42543	1.66561
0.43671	0.23557	0.43556	1.70892
0.44686	0.27144	0.44569	1.71467
0.45702	0.31202	0.45582	1.72207
0.46718	0.31656	0.46595	1.77199
0.47733	0.3193	0.47608	1.80877
0.48749	0.31753	0.48621	1.78358
0.49764	0.3314	0.49633	1.88424
0.5078	0.42008	0.50646	1.93694
0.51796	0.4051	0.51659	1.99486
0.52811	0.46331	0.52672	2.04063
0.53827	0.54807	0.53685	2.16883
0.54842	0.69101	0.54698	2.26986
0.55858	0.71703	0.55711	2.34595
0.56874	0.7873	0.56724	2.31257
0.57889	0.77816	0.57737	2.23356
0.58905	0.85942	0.5875	2.09647
0.5992	0.86567	0.59763	2.05389
0.60936	0.76349	0.60776	1.93514
0.61952	0.69304	0.61789	1.89047
0.62967	0.56545	0.62801	1.83221
0.63983	0.62961	0.63814	1.71045
0.64998	0.48256	0.64827	1.67872
0.66014	0.4772	0.6584	1.65545
0.67029	0.43179	0.66853	1.68668
0.68045	0.40957	0.67866	1.62739
0.69061	0.38888	0.68879	1.65332
0.70076	0.44055	0.69892	1.65031
0.71092	0.45783	0.70905	1.67085
0.72107	0.39192	0.71918	1.65162
0.73123	0.38202	0.72931	1.67127
0.74139	0.43827	0.73944	1.67893
0.75154	0.43796	0.74957	1.72317
0.7617	0.32028	0.7597	1.73013
0.77185	0.29477	0.76982	1.71238
0.78201	0.31686	0.77995	1.76861
0.79217	0.33501	0.79008	1.69253
0.80232	0.30102	0.80021	1.67911
0.81248	0.28814	0.81034	1.69219
0.82263	0.32574	0.82047	1.65841
0.83279	0.24876	0.8306	1.61436
0.84295	0.29249	0.84073	1.6352
0.8531	0.3491	0.85086	1.62061
0.86326	0.34021	0.86099	1.63557
0.87341	0.30335	0.87112	1.65808
0.88357	0.3423	0.88125	1.64792
0.89373	0.33187	0.89138	1.65746
0.90388	0.33339	0.90151	1.65529
0.91404	0.38016	0.91163	1.67377
0.92419	0.34906	0.92176	1.64461
0.93435	0.33345	0.93189	1.63566
0.94451	0.42097	0.94202	1.6812
0.95466	0.41062	0.95215	1.71366
0.96482	0.43311	0.96228	1.70487
0.97497	0.40225	0.97241	1.71221
0.98513	0.39574	0.98254	1.73538
0.99529	0.36626	0.99267	1.72817
1.00544	0.31391	1.0028	1.70857
1.0156	0.35757	1.01293	1.73748
1.02575	0.40007	1.02306	1.82906
1.03591	0.35632	1.03319	1.78906
1.04607	0.37562	1.04332	1.78229
1.05622	0.30876	1.05345	1.81673
1.06638	0.41758	1.06357	1.78113
1.07653	0.37245	1.0737	1.74521
1.08669	0.35209	1.08383	1.75294
1.09685	0.31876	1.09396	1.75369
1.107	0.37594	1.10409	1.7299
1.11716	0.41083	1.11422	1.7343
1.12731	0.40966	1.12435	1.72952
1.13747	0.38124	1.13448	1.73217
1.14763	0.37388	1.14461	1.75597
1.15778	0.4296	1.15474	1.80242
1.16794	0.39455	1.16487	1.76639
1.17809	0.44591	1.175	1.80254
1.18825	0.40155	1.18513	1.78211
1.19841	0.35194	1.19525	1.73298
1.20856	0.38732	1.20538	1.71514
1.21872	0.39902	1.21551	1.67765
1.22887	0.39903	1.22564	1.72516
1.23903	0.52994	1.23577	1.71282
1.24919	0.45305	1.2459	1.70045
1.25934	0.44406	1.25603	1.74288
1.2695	0.47947	1.26616	1.82079
1.27965	0.42362	1.27629	1.75883
1.28981	0.39998	1.28642	1.71578
1.29997	0.41978	1.29655	1.70297
1.31012	0.40345	1.30668	1.7469
1.32028	0.46261	1.31681	1.76401
1.33043	0.41398	1.32694	1.74518
1.34059	0.45473	1.33706	1.81437
1.35075	0.44704	1.34719	1.77763
1.3609	0.48721	1.35732	1.76553
1.37106	0.43388	1.36745	1.69416
1.38121	0.44113	1.37758	1.68267
1.39137	0.44867	1.38771	1.73594
1.40153	0.49172	1.39784	1.76193
1.41168	0.49372	1.40797	1.81117
1.42184	0.38093	1.4181	1.7806
1.43199	0.45869	1.42823	1.78842
1.44215	0.46227	1.43836	1.85815
1.45231	0.47218	1.44849	1.84049
1.46246	0.40964	1.45862	1.84126
1.47262	0.39261	1.46875	1.82659
1.48277	0.41588	1.47887	1.81679
1.49293	0.44057	1.489	1.8635
1.50309	0.44301	1.49913	1.81146
1.51324	0.4002	1.50926	1.84486
1.5234	0.39787	1.51939	1.85892
1.53355	0.42191	1.52952	1.80763
1.54371	0.47167	1.53965	1.86941
1.55387	0.44942	1.54978	1.89661
1.56402	0.48517	1.55991	1.8604
1.57418	0.56407	1.57004	1.92925
1.58433	0.54676	1.58017	1.91604
1.59449	0.53729	1.5903	1.85546
1.60465	0.59232	1.60043	1.93743
1.6148	0.63075	1.61056	1.92184
1.62496	0.82286	1.62068	1.86695
1.63511	0.68676	1.63081	1.94211
1.64527	0.78876	1.64094	1.90398
1.65542	0.88682	1.65107	2.00149
1.66558	0.99024	1.6612	2.02228
1.67574	1.00429	1.67133	2.13666
1.68589	0.90669	1.68146	2.19599
1.69605	0.8778	1.69159	2.29149
1.70621	0.79253	1.70172	2.31909
1.71636	0.65362	1.71185	2.41396
1.72652	0.60869	1.72198	2.28997
1.73667	0.67615	1.73211	2.1183
1.74683	0.57435	1.74224	2.10748
1.75699	0.54236	1.75237	2.0463
1.76714	0.49918	1.76249	2.04368
1.7773	0.52473	1.77262	1.99377
1.78745	0.50904	1.78275	1.93784
1.79761	0.52085	1.79288	1.90953
1.80777	0.53234	1.80301	1.94089
1.81792	0.57415	1.81314	1.94564
1.82808	0.56529	1.82327	1.82389
1.83823	0.57404	1.8334	1.82478
1.84839	0.56866	1.84353	1.82713
1.85854	0.57081	1.85366	1.78679
1.8687	0.50398	1.86379	1.86
1.87886	0.57345	1.87392	1.83248
1.88901	0.64335	1.88405	1.77757
1.89917	0.53759	1.89417	1.83976
1.90932	0.51696	1.9043	1.88721
1.91948	0.49186	1.91443	1.89965
1.92964	0.55896	1.92456	1.91981
1.93979	0.50568	1.93469	1.88167
1.94995	0.48526	1.94482	1.8977
1.96011	0.51038	1.95495	1.911
1.97026	0.52867	1.96508	1.93492
1.98042	0.55945	1.97521	1.83758
1.99057	0.51895	1.98534	1.79293
2.00073	0.5653	1.99547	1.84107
2.01089	0.62908	2.0056	1.88806
2.02104	0.56962	2.01573	1.85901
2.0312	0.54905	2.02586	1.86278
2.04135	0.55017	2.03598	1.87866
2.05151	0.52373	2.04611	1.88072
2.06167	0.55714	2.05624	1.87388
2.07182	0.57858	2.06637	1.87897
2.08198	0.53929	2.0765	1.92062
2.09213	0.53326	2.08663	1.92761
2.10229	0.46514	2.09676	1.83977
2.11245	0.56918	2.10689	1.8652
2.1226	0.68866	2.11702	1.81629
2.13276	0.60818	2.12715	1.85655
2.14291	0.58305	2.13728	1.88816
2.15307	0.57086	2.14741	1.83458
2.16323	0.59162	2.15754	1.93268
2.17338	0.66272	2.16767	1.90139
2.18354	0.60805	2.17779	1.93834
2.19369	0.59018	2.18792	1.99893
2.20385	0.64776	2.19805	1.94419
2.214	0.64658	2.20818	1.98776
2.22416	0.59665	2.21831	2.03523
2.23432	0.62778	2.22844	1.95115
2.24447	0.59274	2.23857	1.94391
2.25463	0.65582	2.2487	1.977
2.26478	0.63273	2.25883	1.92859
2.27494	0.6376	2.26896	1.85235
2.2851	0.57018	2.27909	1.80444
2.29525	0.59856	2.28922	1.84117
2.30541	0.591	2.29935	1.85314
2.31556	0.56841	2.30947	1.89336
2.32572	0.58997	2.3196	1.92488
2.33588	0.59384	2.32973	1.94328
2.34603	0.61552	2.33986	1.87239
2.35619	0.57918	2.34999	1.91561
2.36634	0.76004	2.36012	1.80804
2.3765	0.64138	2.37025	1.77098
2.38666	0.58746	2.38038	1.78589
2.39681	0.65029	2.39051	1.80661
2.40697	0.64875	2.40064	1.85378
2.41712	0.57282	2.41077	1.87178
2.42728	0.6324	2.4209	1.8393
2.43744	0.60872	2.43103	1.81779
2.44759	0.7116	2.44116	1.92177
2.45775	0.64202	2.45128	1.88188
2.4679	0.70143	2.46141	1.85908
2.47806	0.65954	2.47154	1.88449
2.48822	0.65285	2.48167	1.89911
2.49837	0.69537	2.4918	1.85624
2.50853	0.68313	2.50193	1.84238
2.51868	0.6611	2.51206	1.7997
2.52884	0.68084	2.52219	1.96423
2.539	0.67735	2.53232	1.8763
2.54915	0.62213	2.54245	1.86926
2.55931	0.54063	2.55258	1.91836
2.56946	0.58309	2.56271	1.92755
		2.57284	1.87972
		2.58297	1.95085
		2.59309	2.06422
		2.60322	2.0249
		2.61335	2.11066
		2.62348	2.07718

## Sheet: Figure 3f
1.05
1.24
1.28
0.76
0.7
0.4
0.35
0.29
1.61
1.15
0.89
0.68
1.91
0.65
0.22
1.09
0.64
0.9
0.89
0.4
0.44
0.44
0.57
0.67
0.35
1.19
0.46
0.66
0.47
0.56
0.29
1
1.22
0.46
1.09
0.91
0.99
0.34
0.32
0.27
0.73
0.44
0.81
0.74
0.54
0.45
0.29
1.14
1.81
0.44
1.39
0.29
0.53
0.5
0.35
0.64
0.69
0.72
1.27
1.04
0.98
0.76
0.52
0.58
0.65
0.38
1.32
0.87
0.34
0.4
0.62
1.43
0.86
0.85
1.02
1.41
0.83
1.09
1.32
0.61
0.91
0.78
1.03
1.95
0.66
1.27
1.09
0.77
2.18
0.38
1.04
0.62
0.18
0.37
1.5
0.59
1.27
1
1
0.69
1.02
0.7
0.76
0.47
1.24
0.83
1.23
1.49
1.34
0.86
1.43
2.15
0.48
0.65
0.41
0.41
0.87
0.37
0.47
0.54
0.56
0.36
0.77
0.85
1.12
0.62
0.46
1
0.43
1.22
0.67
1.05
0.25
0.34
1.08
0.68
1.23
0.68
0.82
0.68
0.46
0.67
0.8
1.18
1.23
0.54
1.03
0.38
1.09
1.68
0.83
1.33
0.82
1.62
1.06
0.96
0.72
1.38
1.02
1.97
1.24
0.62
1.01
0.83
1.31
0.45
1.26
0.49
0.49
0.69
0.69
0.62
0.74
1.03
0.43
0.57
0.59
0.76
0.89
0.89
0.98
0.31
0.44
0.73
0.93
1.1
0.74
0.34
0.77
0.59
0.8
1.2
0.84
0.98
0.5
0.9
0.85
0.77
1.04
0.81
1.06
1.11
0.94
1.14
1.17
0.52
1.25
1.14
0.64
0.88
0.94
0.78
1.19
0.38
0.59
0.58
0.31
0.52
0.82
0.59
0.77
0.5
0.69
0.64
0.59
1.48
0.89
1.3
1.7
0.95
1.45
0.84
0.3
0.75
0.85
0.66
0.86
0.72
1.05
0.59
0.69
0.95
0.8
1.14
0.92
1.09
0.84
0.96
0.74
1
1
1.28
0.66
0.85
1.15
0.69
0.74
0.84
1.18
0.28
0.37
0.99
0.72
0.44
0.62
0.38

## Sheet: Figure 3g
X	Y	X	Y
0	0.46953	0	2.21834
0.02027	0.52732	0.02029	2.15896
0.04054	0.50712	0.04057	2.06446
0.06081	0.54864	0.06086	2.09812
0.08108	0.45711	0.08114	2.17399
0.10135	0.42235	0.10143	2.22512
0.12162	0.43476	0.12171	2.21191
0.14189	0.42971	0.142	2.16772
0.16216	0.48802	0.16229	2.19359
0.18243	0.51503	0.18257	2.17467
0.20269	0.46191	0.20286	2.16254
0.22296	0.4316	0.22314	2.22865
0.24323	0.56619	0.24343	2.25877
0.2635	0.68249	0.26372	2.17957
0.28377	0.61987	0.284	2.18328
0.30404	0.50873	0.30429	2.28865
0.32431	0.54585	0.32457	2.21273
0.34458	0.56511	0.34486	2.13188
0.36485	0.62216	0.36514	2.14962
0.38512	0.57269	0.38543	2.14665
0.40539	0.59561	0.40572	2.12843
0.42566	0.48049	0.426	2.08468
0.44593	0.63663	0.44629	2.12829
0.4662	0.6782	0.46657	2.07835
0.48647	0.674	0.48686	2.147
0.50674	0.75017	0.50714	2.13282
0.52701	0.66864	0.52743	2.08498
0.54728	0.73621	0.54772	2.17234
0.56755	0.83326	0.568	2.27713
0.58781	0.99271	0.58829	2.31068
0.60808	0.94246	0.60857	2.1881
0.62835	0.95376	0.62886	2.14294
0.64862	0.95241	0.64915	2.13224
0.66889	0.8662	0.66943	2.06501
0.68916	0.92347	0.68972	2.12106
0.70943	0.7701	0.71	2.18064
0.7297	0.63071	0.73029	2.30397
0.74997	0.68084	0.75057	2.3837
0.77024	0.61297	0.77086	2.43063
0.79051	0.52107	0.79115	2.52172
0.81078	0.49597	0.81143	2.34801
0.83105	0.53659	0.83172	2.25832
0.85132	0.45993	0.852	2.1389
0.87159	0.49039	0.87229	2.07155
0.89186	0.51947	0.89258	2.01991
0.91213	0.57081	0.91286	2.0206
0.9324	0.56507	0.93315	2.02551
0.95267	0.53687	0.95343	1.98206
0.97293	0.60952	0.97372	2.01445
0.9932	0.70482	0.994	1.93475
1.01347	0.57383	1.01429	1.9317
1.03374	0.67358	1.03458	1.88394
1.05401	0.6465	1.05486	1.90267
1.07428	0.56461	1.07515	1.87347
1.09455	0.52233	1.09543	1.86744
1.11482	0.6061	1.11572	1.8377
1.13509	0.63329	1.136	1.82009
1.15536	0.60005	1.15629	1.85392
1.17563	0.59199	1.17658	1.82836
1.1959	0.5774	1.19686	1.81018
1.21617	0.62706	1.21715	1.77458
1.23644	0.64088	1.23743	1.77743
1.25671	0.73386	1.25772	1.79014
1.27698	0.77759	1.27801	1.81558
1.29725	0.86713	1.29829	1.83563
1.31752	0.87116	1.31858	1.80977
1.33779	0.8995	1.33886	1.81401
1.35806	1.00143	1.35915	1.81125
1.37833	0.98676	1.37943	1.76853
1.39859	1.00293	1.39972	1.74024
1.41886	0.93951	1.42001	1.70628
1.43913	1.00925	1.44029	1.7655
1.4594	0.91246	1.46058	1.81457
1.47967	0.70863	1.48086	1.89256
1.49994	0.59984	1.50115	2.06273
1.52021	0.57841	1.52144	2.27079
1.54048	0.51858	1.54172	2.56835
1.56075	0.47974	1.56201	2.6042
1.58102	0.49002	1.58229	2.59811
1.60129	0.4726	1.60258	2.59276
1.62156	0.46817	1.62286	2.25185
1.64183	0.45896	1.64315	2.03458
1.6621	0.52957	1.66344	1.91572
1.68237	0.56742	1.68372	1.77368
1.70264	0.57761	1.70401	1.72178
1.72291	0.60441	1.72429	1.69915
1.74317	0.62485	1.74458	1.68828
1.76344	0.64853	1.76486	1.71754
1.78371	0.49794	1.78515	1.72008
1.80398	0.49569	1.80544	1.78149
1.82425	0.44504	1.82572	1.78547
1.84452	0.38923	1.84601	1.88168
1.86479	0.45824	1.86629	1.84331
1.88506	0.52967	1.88658	1.8384
1.90533	0.46872	1.90687	1.81853
1.9256	0.53868	1.92715	1.73549
1.94587	0.51569	1.94744	1.71098
1.96614	0.4884	1.96772	1.65899
1.98641	0.46607	1.98801	1.64771
2.00668	0.52082	2.00829	1.64161
2.02695	0.47497	2.02858	1.6396
2.04722	0.54634	2.04887	1.64954
2.06749	0.60802	2.06915	1.6543
2.08776	0.60685	2.08944	1.6699
2.10803	0.67658	2.10972	1.66936
2.1283	0.74407		--
2.14857	0.66837		--
2.16883	0.53051		--
2.1891	0.45375		--

## Sheet: Figure 3h
0.27
0.45
0.91
1.05
0.92
0.75
0.52
0.71
0.45
0.72
0.95
0.79
0.91
0.69
1.01
0.52
0.73
0.21
0.32
0.27
0.29
0.43
0.64
0.65
0.81
0.7
0.29
0.3
0.33
0.61
0.84
1.02
1.03
1.21
0.75
0.68
0.55
0.56
0.72
0.68
0.67
1.06
0.26
0.44
0.46
0.78
0.33
0.21
0.7
0.59
0.74
1.11
1.18
1.58
1.69
1.77
2.24
1.21
0.72
0.59
0.58
0.52
0.72
0.95
0.79
0.55
0.39
0.28
0.28
0.38
0.56
0.58
0.58
0.97
1.01
0.92
1.18
0.47
0.46
0.93
0.38
0.25
0.49
0.51
0.49
0.31
0.49
0.21
0.53
0.86
0.68
0.46
0.6
0.95
0.92
0.93
1
1.07
1.07
0.32
1.07
0.78
0.28
0.7
0.75
0.85
0.81
0.59
1.08
1.21
0.24
0.29
0.76
0.52
0.26
0.47
0.29
0.59
0.6
0.97
0.95
0.58
0.49
0.43
0.48
0.53
0.18
0.44
0.49
0.77
0.34
0.45
0.49
0.61
0.51
0.45
0.62
1.01
0.82
0.6
0.89
1.27
1
0.87
0.75
0.88
0.94
0.51
0.87
0.97
1.02
0.72
0.49
0.42
0.25
0.85
0.67
0.32
0.85
0.22
0.36
0.49
1.36
1.29
0.94
0.66
1.16
0.87
0.81
0.22
0.86
1.03
0.59
0.57
0.59
0.47
0.62
1.01
1.46
1.29
1.2
0.84
0.59
0.26
0.94
0.57
0.73
0.32
0.51
0.73
0.29
0.78
0.34
0.26
0.42
0.37
0.61
0.56
0.56
0.49
0.85
0.49
0.27
0.83
0.37
0.45
0.65
0.38
0.45
0.44
0.48
0.44
0.26
0.41
0.43
0.57
0.68
0.42
0.2
0.23
0.36
0.58
0.57
0.86
0.61
0.68
0.53
0.35
0.29
0.26
0.58
0.28
0.55
0.72
0.24
0.29
0.48
0.4
0.24
0.3
0.39
0.33
0.45
1
0.97
0.93
0.38
0.51
0.31
0.6
0.53
0.86
0.43
0.28
0.76
1.04
0.44
0.65
0.27
0.89
0.36
0.62
0.41
0.91
0.25
0.43
0.19
0.19
1.24

## Sheet: Figure 3i
X	Y	X	Y
0	0.42089	0	1.68381
0.01359	0.43262	0.01356	1.61276
0.02718	0.43885	0.02713	1.59698
0.04076	0.40708	0.04069	1.61108
0.05435	0.44062	0.05425	1.63823
0.06794	0.4524	0.06782	1.59697
0.08153	0.41585	0.08138	1.6117
0.09511	0.40414	0.09495	1.60755
0.1087	0.45057	0.10851	1.5729
0.12229	0.52077	0.12207	1.55282
0.13588	0.46323	0.13564	1.63602
0.14946	0.47613	0.1492	1.63662
0.16305	0.38529	0.16276	1.6667
0.17664	0.42837	0.17633	1.6554
0.19023	0.49077	0.18989	1.62299
0.20381	0.406	0.20346	1.7037
0.2174	0.39021	0.21702	1.77197
0.23099	0.36573	0.23058	1.71122
0.24458	0.35619	0.24415	1.7577
0.25816	0.32825	0.25771	1.67739
0.27175	0.34299	0.27127	1.65184
0.28534	0.30877	0.28484	1.59011
0.29893	0.33277	0.2984	1.55199
0.31251	0.38921	0.31196	1.57993
0.3261	0.42459	0.32553	1.58675
0.33969	0.40859	0.33909	1.56695
0.35328	0.43154	0.35266	1.5368
0.36686	0.43442	0.36622	1.53154
0.38045	0.42392	0.37978	1.57539
0.39404	0.38021	0.39335	1.61865
0.40763	0.43746	0.40691	1.60814
0.42121	0.42511	0.42047	1.63412
0.4348	0.49819	0.43404	1.69454
0.44839	0.53324	0.4476	1.71406
0.46198	0.65911	0.46117	1.80123
0.47556	0.77527	0.47473	1.87828
0.48915	0.83127	0.48829	1.8905
0.50274	0.94769	0.50186	1.90663
0.51633	0.91726	0.51542	1.96551
0.52992	0.82577	0.52898	2.09788
0.5435	0.84624	0.54255	1.98791
0.55709	0.79049	0.55611	1.92369
0.57068	0.69873	0.56968	1.74778
0.58427	0.58202	0.58324	1.7503
0.59785	0.56006	0.5968	1.76816
0.61144	0.48526	0.61037	1.65844
0.62503	0.43767	0.62393	1.66136
0.63862	0.4645	0.63749	1.6964
0.6522	0.43367	0.65106	1.67567
0.66579	0.39811	0.66462	1.61985
0.67938	0.40409	0.67818	1.66867
0.69297	0.37285	0.69175	1.64829
0.70655	0.46544	0.70531	1.63586
0.72014	0.41799	0.71888	1.63569
0.73373	0.45039	0.73244	1.64035
0.74732	0.4696	0.746	1.58139
0.7609	0.41149	0.75957	1.59206
0.77449	0.48074	0.77313	1.63023
0.78808	0.51625	0.78669	1.65592
0.80167	0.46166	0.80026	1.67509
0.81525	0.52149	0.81382	1.68347
0.82884	0.50309	0.82739	1.7013
0.84243	0.55765	0.84095	1.71316
0.85602	0.54366	0.85451	1.68713
0.8696	0.57174	0.86808	1.72455
0.88319	0.48705	0.88164	1.66148
0.89678	0.45986	0.8952	1.5916
0.91037	0.49579	0.90877	1.60516
0.92395	0.48549	0.92233	1.62713
0.93754	0.55133	0.93589	1.53741
0.95113	0.5742	0.94946	1.61215
0.96472	0.58747	0.96302	1.6253
0.9783	0.59659	0.97659	1.58667
0.99189	0.55016	0.99015	1.62981
1.00548	0.48214	1.00371	1.62322
1.01907	0.49473	1.01728	1.70305
1.03266	0.54774	1.03084	1.73934
1.04624	0.51059	1.0444	1.7789
1.05983	0.58204	1.05797	1.92634
1.07342	0.55246	1.07153	2.07067
1.08701	0.7399	1.08509	2.15715
1.10059	0.81539	1.09866	2.17376
1.11418	0.90978	1.11222	2.15223
1.12777	0.85556	1.12579	2.20535
1.14135	0.94406	1.13935	2.14772
1.15494	1.00745	1.15291	2.12316
1.16853	0.90167	1.16648	1.98034
1.18212	0.87233	1.18004	1.91797
1.19571	0.64828	1.19361	1.81822
1.20929	0.6031	1.20717	1.7215
1.22288	0.56899	1.22073	1.7732
1.23647	0.55633	1.2343	1.82714
1.25006	0.41083	1.24786	1.79766
1.26364	0.40665	1.26142	1.91278
1.27723	0.41457	1.27499	1.94627
1.29082	0.34383	1.28855	1.86926
1.30441	0.44402	1.30211	1.89446
1.31799	0.39434	1.31568	1.91053
1.33158	0.33502	1.32924	1.85097
1.34517	0.32421	1.34281	1.85689
1.35876	0.35482	1.35637	1.86481
1.37234	0.42262	1.36993	1.81837
1.38593	0.36322	1.3835	1.78421
1.39952	0.32231	1.39706	1.83578
1.41311	0.3715	1.41062	1.87239
1.42669	0.34854	1.42419	1.75538
1.44028	0.35279	1.43775	1.6971
1.45387	0.28614	1.45131	1.67816
1.46746	0.28	1.46488	1.70279
1.48104	0.41904	1.47844	1.67819
1.49463	0.34737	1.49201	1.64582
1.50822	0.4116	1.50557	1.62486
1.52181	0.34705	1.51913	1.76713
1.5354	0.36959	1.5327	1.68433
1.54898	0.37921	1.54626	1.72559
1.56257	0.39932	1.55983	1.74602
1.57616	0.4743	1.57339	1.62214
1.58975	0.53923	1.58695	1.55455
1.60333	0.54931	1.60052	1.65512
1.61692	0.52494	1.61408	1.6285
1.63051	0.61541	1.62764	1.71092
1.6441	0.68694	1.64121	1.60078
1.65768	0.63094	1.65477	1.68899
1.67127	0.64292	1.66833	1.69632
1.68486	0.67929	1.6819	1.72446
1.69845	0.74729	1.69546	1.81352
		1.70903	1.75686

## Sheet: Figure 4a
Co foil		Cu0.3Co2.7O4		d = 1.1 nm		d = 0.8 nm		d = 0.6 nm
7614.05	0.000354154	7514	0.01773	7514	0.03309	7514	0.01311	7514	0.01343
7619.08	0.000224126	7519.01	0.01603	7519.01	0.02919	7519.01	0.01233	7519.01	0.01247
7624.07	3.23843e-05	7524	0.01442	7524	0.0273	7524	0.01141	7524	0.0114
7629.08	-7.98093e-05	7529.01	0.01274	7529.01	0.02354	7529.01	0.01076	7529.01	0.01022
7634.07	-0.000129912	7533.99	0.01229	7533.99	0.02089	7533.99	0.00929	7533.99	0.00921
7639.09	-0.000155644	7539.01	0.01064	7539.01	0.01886	7539.01	0.0081	7539.01	0.00813
7644.08	-0.000196359	7543.99	0.01011	7543.99	0.0193	7543.99	0.00693	7543.99	0.00735
7649.07	-0.000174167	7549.01	0.00927	7549.01	0.01795	7549.01	0.00657	7549.01	0.0066
7654.09	-0.000211943	7554	0.00776	7554	0.01555	7554	0.00558	7554	0.0059
7659.06	-0.000159086	7559.01	0.00748	7559.01	0.01264	7559.01	0.0053	7559.01	0.00627
7664.06	-0.000120225	7564	0.00567	7564	0.01215	7564	0.00453	7564	0.00593
7669.08	-5.31986e-05	7568.99	0.00514	7568.99	0.00867	7568.99	0.00515	7568.99	0.00516
7674.07	0.00014373	7574	0.00399	7574	0.00719	7574	0.00465	7574	0.00399
7679.08	0.00052595	7579	0.00391	7579	0.0065	7579	0.00356	7579	0.00311
7684.07	0.00102	7584	0.00351	7584	0.00622	7584	0.00298	7584	0.0028
7689.09	0.00184	7589	0.00358	7589	0.00482	7589	0.00207	7589	0.00203
7689.54	0.00193	7594	0.00224	7594	0.00369	7594	0.000600342	7594	0.000826813
7690.01	0.00204	7599	0.000328317	7599	0.000995369	7599	-0.000115254	7599	0.00127
7690.51	0.00216	7604	0.00128	7604	0.00213	7604	0.000839662	7604	0.0014
7691.12	0.00226	7609	0.000336729	7609	-0.0005698	7609	0.000663418	7609	0.00044038
7691.57	0.00236	7614.01	-0.00116	7614.01	-0.00265	7614.01	0.000470259	7614.01	-0.000859073
7692.1	0.00248	7619	-0.00115	7619	-0.00322	7619	-0.000448887	7619	-0.00101
7692.51	0.00264	7623.99	-0.00115	7623.99	-0.00306	7623.99	-0.000788001	7623.99	-0.00153
7693.01	0.00278	7629	-0.00111	7629	-0.0026	7629	-0.00137	7629	-0.00243
7693.51	0.00295	7633.99	-0.00134	7633.99	-0.00243	7633.99	-0.00205	7633.99	-0.00203
7694.04	0.0031	7639.01	-0.00306	7639.01	-0.00602	7639.01	-0.00374	7639.01	-0.00178
7694.54	0.00332	7643.99	-0.00329	7643.99	-0.00537	7643.99	-0.00323	7643.99	-0.00174
7695	0.00355	7649.01	-0.00293	7649.01	-0.00483	7649.01	-0.00266	7649.01	-0.0014
7695.51	0.00378	7653.99	-0.00441	7653.99	-0.00557	7653.99	-0.00174	7653.99	-0.00238
7696.09	0.00403	7659.01	-0.00454	7659.01	-0.00533	7659.01	-0.00201	7659.01	-0.00294
7696.6	0.00425	7663.99	-0.00344	7663.99	-0.00313	7663.99	-0.00246	7663.99	-0.00255
7697.07	0.0045	7669.01	-0.00261	7669.01	-0.00263	7669.01	-0.00195	7669.01	-0.00247
7697.52	0.00471	7673.99	-0.00258	7673.99	-5.2927e-05	7673.99	-0.00184	7673.99	-0.00208
7698	0.00501	7679	-0.0028	7679	-0.00201	7679	-0.0013	7679	-0.00121
7698.52	0.00541	7684.01	-0.00454	7684.01	-0.00607	7684.01	-0.00265	7684.01	-0.00218
7699.06	0.0058	7689	-0.00186	7689	-0.00162	7689	0.000497555	7689	0.000140968
7699.53	0.00612	7689.5	-0.00179	7689.5	0.000465177	7689.5	0.000840402	7689.5	-5.87957e-05
7700	0.00651	7689.99	-0.00158	7689.99	-0.00139	7689.99	0.000689699	7689.99	-5.22771e-05
7700.5	0.00706	7690.5	-0.000673653	7690.5	-9.68575e-05	7690.5	0.000395722	7690.5	-0.000233264
7701.06	0.00765	7691	0.000907505	7691	0.00159	7691	9.74136e-05	7691	-0.000627048
7701.69	0.00807	7691.49	0.000996853	7691.49	0.0026	7691.49	7.98644e-05	7691.49	-0.00014593
7702.07	0.00839	7692	0.0014	7692	0.00109	7692	-0.000271454	7692	0.000434579
7702.51	0.00909	7692.5	0.000684751	7692.5	-0.000255134	7692.5	-0.000349906	7692.5	0.000992119
7703	0.01006	7693.01	0.000805994	7693.01	0.000247341	7693.01	6.88122e-05	7693.01	0.000860178
7703.52	0.01083	7693.5	0.000718656	7693.5	8.24462e-06	7693.5	0.000641576	7693.5	0.000503692
7704.06	0.01188	7694	0.00114	7694	0.00121	7694	0.000566372	7694	2.22861e-05
7704.54	0.01298	7694.51	0.00145	7694.51	0.000339254	7694.51	0.000869206	7694.51	0.000460931
7705.01	0.01448	7695	0.00248	7695	0.00254	7695	0.000436914	7695	0.000437199
7705.5	0.01664	7695.5	0.00283	7695.5	0.00337	7695.5	0.000579459	7695.5	0.000301085
7706.06	0.01894	7695.99	0.00198	7695.99	0.00301	7695.99	0.00098002	7695.99	0.00145
7706.68	0.0213	7696.5	0.00137	7696.5	0.00063347	7696.5	0.000427258	7696.5	0.00198
7707.05	0.02321	7697	0.002	7697	0.00263	7697	0.000490742	7697	0.00215
7707.53	0.02725	7697.49	0.00199	7697.49	0.00389	7697.49	0.00183	7697.49	0.00223
7708.01	0.03488	7698	0.00293	7698	0.00307	7698	0.00295	7698	0.00166
7708.53	0.04947	7698.51	0.00274	7698.51	0.00378	7698.51	0.00296	7698.51	0.00258
7709.04	0.0734	7699	0.00442	7699	0.00407	7699	0.0024	7699	0.00162
7709.53	0.10775	7699.5	0.00481	7699.5	0.00517	7699.5	0.0029	7699.5	0.00324
7710.01	0.15673	7699.99	0.00487	7699.99	0.00481	7699.99	0.00363	7699.99	0.00425
7710.5	0.20959	7700.5	0.00423	7700.5	0.00461	7700.5	0.00364	7700.5	0.00491
7711.06	0.24798	7701.01	0.00563	7701.01	0.00403	7701.01	0.00383	7701.01	0.00548
7711.69	0.2745	7701.5	0.00602	7701.5	0.00443	7701.5	0.00478	7701.5	0.00611
7712.04	0.28779	7702	0.00669	7702	0.00539	7702	0.00499	7702	0.00485
7712.54	0.30911	7702.49	0.00694	7702.49	0.00751	7702.49	0.00515	7702.49	0.00471
7713.02	0.32783	7703	0.00869	7703	0.00857	7703	0.00543	7703	0.00546
7713.53	0.33921	7703.51	0.00973	7703.51	0.00906	7703.51	0.0051	7703.51	0.00547
7714.04	0.34354	7704	0.01056	7704	0.00808	7704	0.0054	7704	0.00702
7714.54	0.34502	7704.5	0.01001	7704.5	0.0085	7704.5	0.00609	7704.5	0.0079
7715	0.34792	7705	0.01005	7705	0.00871	7705	0.00689	7705	0.0089
7715.49	0.36046	7705.5	0.01148	7705.5	0.00906	7705.5	0.00914	7705.5	0.00967
7716.07	0.38404	7705.99	0.01293	7705.99	0.01112	7705.99	0.00986	7705.99	0.00985
7716.53	0.40059	7706.5	0.01373	7706.5	0.01243	7706.5	0.01109	7706.5	0.01071
7717.18	0.42645	7706.99	0.01634	7706.99	0.01371	7706.99	0.01202	7706.99	0.01239
7717.53	0.44601	7707.5	0.01967	7707.5	0.01616	7707.5	0.01374	7707.5	0.01444
7718.02	0.47944	7708.01	0.02217	7708.01	0.0208	7708.01	0.01737	7708.01	0.01784
7718.5	0.51314	7708.5	0.02932	7708.5	0.0269	7708.5	0.02319	7708.5	0.02459
7719.03	0.54598	7709.01	0.04109	7709.01	0.03783	7709.01	0.03546	7709.01	0.035
7719.55	0.57256	7709.5	0.05594	7709.5	0.05083	7709.5	0.0488	7709.5	0.0475
7720.02	0.59999	7710.01	0.06927	7710.01	0.06479	7710.01	0.06165	7710.01	0.05998
7720.48	0.62901	7710.5	0.07519	7710.5	0.06827	7710.5	0.0672	7710.5	0.06586
7721.06	0.65597	7711.01	0.07272	7711.01	0.06785	7711.01	0.06499	7711.01	0.06406
7721.64	0.67321	7711.5	0.07032	7711.5	0.06632	7711.5	0.06089	7711.5	0.06068
7722.05	0.68456	7712.01	0.0705	7712.01	0.06562	7712.01	0.06184	7712.01	0.06103
7722.56	0.70309	7712.5	0.07225	7712.5	0.06866	7712.5	0.06352	7712.5	0.06305
7723.02	0.72741	7713.01	0.07389	7713.01	0.06872	7713.01	0.06568	7713.01	0.06585
7723.52	0.75775	7713.5	0.0758	7713.5	0.0725	7713.5	0.06822	7713.5	0.06697
7724.04	0.78659	7714.01	0.07864	7714.01	0.0749	7714.01	0.07117	7714.01	0.06934
7724.54	0.80937	7714.5	0.08456	7714.5	0.07843	7714.5	0.07398	7714.5	0.07287
7725.03	0.83182	7714.99	0.09038	7714.99	0.08561	7714.99	0.0799	7714.99	0.078
7725.49	0.85424	7715.5	0.10105	7715.5	0.09613	7715.5	0.08925	7715.5	0.08768
7726.04	0.87444	7715.99	0.11822	7715.99	0.11166	7715.99	0.10423	7715.99	0.10115
7726.62	0.88682	7716.5	0.14001	7716.5	0.13225	7716.5	0.12532	7716.5	0.12177
7727.07	0.89409	7717	0.16919	7717	0.16059	7717	0.15289	7717	0.14863
7727.56	0.90293	7717.5	0.20703	7717.5	0.19652	7717.5	0.18899	7717.5	0.18388
7728.02	0.91322	7718	0.25314	7718	0.23977	7718	0.23298	7718	0.2251
7728.5	0.92341	7718.51	0.30377	7718.51	0.29239	7718.51	0.28195	7718.51	0.27513
7729.04	0.93231	7719	0.35451	7719	0.34218	7719	0.33092	7719	0.32296
7729.55	0.93755	7719.49	0.40127	7719.49	0.38954	7719.49	0.3775	7719.49	0.36936
7730.02	0.94078	7720	0.44296	7720	0.43054	7720	0.42037	7720	0.41285
7730.5	0.94308	7720.5	0.48222	7720.5	0.46863	7720.5	0.46002	7720.5	0.45319
7731.01	0.94478	7721.01	0.52134	7721.01	0.51022	7721.01	0.50077	7721.01	0.49266
7731.59	0.94629	7721.5	0.56321	7721.5	0.55285	7721.5	0.54523	7721.5	0.53556
7732.14	0.94775	7721.99	0.61223	7721.99	0.60324	7721.99	0.59497	7721.99	0.58392
7732.53	0.94899	7722.5	0.66888	7722.5	0.66511	7722.5	0.6522	7722.5	0.64143
7733.02	0.95123	7723	0.7292	7723	0.7261	7723	0.71358	7723	0.70315
7733.5	0.95363	7723.51	0.78998	7723.51	0.78868	7723.51	0.77676	7723.51	0.76648
7734.02	0.95516	7724	0.84037	7724	0.8412	7724	0.83067	7724	0.82266
7734.54	0.95487	7724.49	0.87897	7724.49	0.88333	7724.49	0.87304	7724.49	0.86726
7735.04	0.95308	7725	0.91108	7725	0.92036	7725	0.91028	7725	0.9046
7735.51	0.94936	7725.5	0.93998	7725.5	0.94869	7725.5	0.94349	7725.5	0.93647
7736	0.94388	7725.99	0.96988	7725.99	0.98102	7725.99	0.97428	7725.99	0.96815
7736.57	0.93913	7726.5	1.00277	7726.5	1.01894	7726.5	1.00961	7726.5	1.00346
7737.15	0.93567	7727	1.04153	7727	1.06181	7727	1.04977	7727	1.04295
7737.53	0.93333	7727.51	1.09521	7727.51	1.11747	7727.51	1.10455	7727.51	1.09833
7738.03	0.92917	7728	1.15972	7728	1.18399	7728	1.17006	7728	1.16528
7738.51	0.92464	7728.5	1.23438	7728.5	1.26364	7728.5	1.25043	7728.5	1.24693
7739.01	0.92043	7729.01	1.3155	7729.01	1.34988	7729.01	1.33991	7729.01	1.33795
7739.56	0.91702	7729.5	1.38359	7729.5	1.42477	7729.5	1.41812	7729.5	1.41713
7740.04	0.91446	7730	1.42989	7730	1.4778	7730	1.47222	7730	1.47385
7740.51	0.91127	7730.51	1.44101	7730.51	1.4947	7730.51	1.4885	7730.51	1.49366
7740.98	0.90777	7731	1.419	7731	1.47261	7731	1.46659	7731	1.47374
7741.58	0.90509	7731.5	1.37444	7731.5	1.42187	7731.5	1.41871	7731.5	1.42569
7742.17	0.90378	7731.99	1.31671	7731.99	1.3583	7731.99	1.35606	7731.99	1.36265
7742.55	0.90299	7732.5	1.25424	7732.5	1.29096	7732.5	1.28887	7732.5	1.29343
7743.04	0.9017	7733	1.20058	7733	1.23152	7733	1.2291	7733	1.23254
7743.52	0.90028	7733.49	1.15524	7733.49	1.18197	7733.49	1.17964	7733.49	1.18087
7744.01	0.89913	7734.01	1.12167	7734.01	1.14588	7734.01	1.14205	7734.01	1.14007
7744.54	0.89837	7734.5	1.09804	7734.5	1.11936	7734.5	1.11559	7734.5	1.11296
7745.04	0.89811	7735	1.08269	7735	1.10451	7735	1.09698	7735	1.09425
7745.52	0.89821	7735.49	1.07412	7735.49	1.09195	7735.49	1.08416	7735.49	1.08149
7745.98	0.89901	7736	1.06522	7736	1.08357	7736	1.07455	7736	1.07201
7746.56	0.90094	7736.5	1.05972	7736.5	1.07725	7736.5	1.06739	7736.5	1.06577
7747.14	0.90267	7737	1.05684	7737	1.07083	7737	1.06351	7737	1.06065
7747.54	0.90389	7737.49	1.05349	7737.49	1.0684	7737.49	1.06226	7737.49	1.05745
7748.06	0.90638	7738	1.05064	7738	1.06555	7738	1.0601	7738	1.054
7748.51	0.90979	7738.5	1.04749	7738.5	1.06216	7738.5	1.0564	7738.5	1.05156
7749.01	0.91448	7739	1.04239	7739	1.0591	7739	1.05049	7739	1.04651
7749.55	0.91977	7739.49	1.03676	7739.49	1.05226	7739.49	1.043	7739.49	1.03871
7750.05	0.92446	7740.01	1.02931	7740.01	1.03996	7740.01	1.03365	7740.01	1.03091
7750.53	0.92961	7740.5	1.02086	7740.5	1.02962	7740.5	1.02495	7740.5	1.02264
7751	0.93631	7741	1.01321	7741	1.02231	7741	1.01753	7741	1.01453
7751.53	0.94403	7741.49	1.00836	7741.49	1.01944	7741.49	1.01421	7741.49	1.00873
7752.11	0.94993	7742.01	1.00758	7742.01	1.01743	7742.01	1.01257	7742.01	1.00653
7752.66	0.95486	7742.5	1.00949	7742.5	1.01861	7742.5	1.0147	7742.5	1.00866
7753.06	0.95918	7743	1.01326	7743	1.02591	7743	1.01743	7743	1.01226
7753.53	0.96573	7743.5	1.01779	7743.5	1.03051	7743.5	1.02086	7743.5	1.01654
7754.01	0.97363	7743.99	1.02173	7743.99	1.03198	7743.99	1.02417	7743.99	1.02102
7754.53	0.98179	7744.51	1.02197	7744.51	1.03159	7744.51	1.02449	7744.51	1.02154
7755.04	0.98842	7745	1.01987	7745	1.02886	7745	1.02332	7745	1.01903
7755.53	0.99466	7745.5	1.01567	7745.5	1.0272	7745.5	1.02027	7745.5	1.01513
7756.01	1.00161	7746	1.01103	7746	1.02255	7746	1.01481	7746	1.00921
7756.5	1.00875	7746.5	1.00364	7746.5	1.01323	7746.5	1.00715	7746.5	1.00208
7757.06	1.01361	7746.99	0.99519	7746.99	1.00733	7746.99	0.99814	7746.99	0.99321
7757.66	1.01737	7747.51	0.98653	7747.51	0.99807	7747.51	0.9881	7747.51	0.98441
7758.03	1.01955	7748.01	0.97788	7748.01	0.98598	7748.01	0.97773	7748.01	0.9741
7758.54	1.02289	7748.5	0.96778	7748.5	0.97378	7748.5	0.96635	7748.5	0.96384
7759.02	1.02582	7749	0.95716	7749	0.96219	7749	0.95566	7749	0.95328
7760.07	1.02846	7750	0.93721	7750	0.9421	7750	0.93572	7750	0.93089
7761	1.02751	7750.99	0.92053	7750.99	0.9235	7750.99	0.91791	7750.99	0.91237
7762.12	1.02124	7752	0.90657	7752	0.90896	7752	0.90334	7752	0.89748
7763.08	1.0158	7753	0.89405	7753	0.8955	7753	0.88989	7753	0.885
7764.02	1.00473	7754	0.88389	7754	0.88329	7754	0.87548	7754	0.87301
7765.03	0.98916	7754.99	0.87212	7754.99	0.8712	7754.99	0.86387	7754.99	0.86026
7766.04	0.97482	7755.99	0.85998	7755.99	0.85799	7755.99	0.85274	7755.99	0.84834
7767.04	0.95687	7757.01	0.85046	7757.01	0.84492	7757.01	0.84113	7757.01	0.83789
7768.36	0.94372	7758	0.84022	7758	0.83512	7758	0.83192	7758	0.82794
7768.98	0.93449	7759	0.83299	7759	0.82885	7759	0.82534	7759	0.82014
7770.02	0.91954	7760	0.82856	7760	0.8241	7760	0.81972	7760	0.81543
7771.04	0.91013	7761	0.82614	7761	0.82323	7761	0.81918	7761	0.81419
7772.01	0.90159	7762	0.82925	7762	0.82653	7762	0.82059	7762	0.81701
7773.31	0.89756	7763	0.83485	7763	0.83264	7763	0.82556	7763	0.82229
7774.02	0.89521	7764	0.83992	7764	0.836	7764	0.8303	7764	0.82736
7775.01	0.89168	7765	0.8445	7765	0.84103	7765	0.8355	7765	0.83178
7776.06	0.88919	7766	0.84818	7766	0.84418	7766	0.84048	7766	0.83626
7776.99	0.88627	7767	0.85407	7767	0.85053	7767	0.84657	7767	0.84112
7777.93	0.88489	7768	0.86038	7768	0.85666	7768	0.85394	7768	0.8491
7779.04	0.884	7769	0.86935	7769	0.86626	7769	0.8624	7769	0.85791
7780.01	0.88364	7770	0.87968	7770	0.87941	7770	0.8733	7770	0.8701
7781.05	0.88535	7771.01	0.89277	7771.01	0.89229	7771.01	0.88592	7771.01	0.88311
7781.99	0.88906	7772.01	0.90527	7772.01	0.90405	7772.01	0.89915	7772.01	0.89719
7783.07	0.89401	7772.99	0.91805	7772.99	0.91691	7772.99	0.91249	7772.99	0.9097
7784.21	0.89936	7774	0.92935	7774	0.93028	7774	0.92596	7774	0.92178
7784.97	0.90471	7775	0.93826	7775	0.93949	7775	0.93688	7775	0.93273
7786.07	0.91165	7776	0.94768	7776	0.94834	7776	0.94665	7776	0.94194
7786.99	0.91775	7777.01	0.95546	7777.01	0.95651	7777.01	0.95526	7777.01	0.95181
7788.13	0.92502	7778	0.96497	7778	0.97048	7778	0.96454	7778	0.96246
7789.27	0.93091	7779	0.97701	7779	0.9824	7779	0.97783	7779	0.97521
7789.97	0.9364	7780	0.99199	7780	0.99539	7780	0.99238	7780	0.98965
7791.09	0.94395	7780.99	1.00736	7780.99	1.01235	7780.99	1.00997	7780.99	1.00701
7791.99	0.94885	7782	1.02459	7782	1.03105	7782	1.02887	7782	1.02467
7793.11	0.95384	7783	1.03934	7783	1.04697	7783	1.04523	7783	1.04109
7794.32	0.95735	7783.99	1.05289	7783.99	1.06078	7783.99	1.05795	7783.99	1.05485
7794.98	0.96001	7785	1.06222	7785	1.0716	7785	1.0675	7785	1.06502
7796.05	0.96518	7786.01	1.0676	7786.01	1.07812	7786.01	1.07287	7786.01	1.0718
7797.04	0.97076	7787	1.06875	7787	1.08185	7787	1.07534	7787	1.07425
7798.04	0.97896	7788	1.07052	7788	1.07889	7788	1.07486	7788	1.07418
7799.36	0.987	7789	1.06872	7789	1.07938	7789	1.07519	7789	1.07263
7799.98	0.9928	7790	1.06674	7790	1.07539	7790	1.07249	7790	1.06962
7801.02	1.00436	7790.99	1.06442	7790.99	1.0738	7790.99	1.06935	7790.99	1.06718
7802.05	1.01453	7792	1.06207	7792	1.06995	7792	1.06653	7792	1.06401
7802.99	1.02683	7793	1.06062	7793	1.069	7793	1.06502	7793	1.06248
7803.98	1.03455	7794	1.05909	7794	1.06573	7794	1.06311	7794	1.06204
7805.02	1.04276	7795	1.0563	7795	1.06506	7795	1.06058	7795	1.05945
7806.03	1.05137	7796.01	1.05365	7796.01	1.06132	7796.01	1.05657	7796.01	1.05431
7807.05	1.05645	7797	1.04861	7797	1.05273	7797	1.05157	7797	1.04872
7807.98	1.05904	7797.99	1.04172	7797.99	1.0439	7797.99	1.04467	7797.99	1.04174
7809.14	1.05915	7799	1.03234	7799	1.03536	7799	1.03579	7799	1.03271
7810.11	1.05782	7800	1.02394	7800	1.02784	7800	1.02691	7800	1.02409
7811	1.05412	7800.99	1.01584	7800.99	1.01973	7800.99	1.01682	7800.99	1.01437
7812.06	1.0494	7802	1.00633	7802	1.01127	7802	1.00787	7802	1.00608
7813.01	1.04407	7803	0.99756	7803	1.00046	7803	0.99884	7803	0.9969
7814.11	1.03892	7804	0.99041	7804	0.99308	7804	0.99093	7804	0.98835
7815.26	1.03484	7805.01	0.98232	7805.01	0.98404	7805.01	0.984	7805.01	0.98058
7815.97	1.03017	7806	0.9773	7806	0.97658	7806	0.97634	7806	0.97357
7817.06	1.02283	7807	0.97122	7807	0.96979	7807	0.97123	7807	0.96743
7818.01	1.01592	7808	0.96605	7808	0.96518	7808	0.96568	7808	0.96254
7819.11	1.00668	7808.99	0.9632	7808.99	0.96333	7808.99	0.96053	7808.99	0.95945
7820.33	0.99993	7810.01	0.96127	7810.01	0.96043	7810.01	0.95825	7810.01	0.95727
7820.98	0.99399	7811.01	0.95906	7811.01	0.95985	7811.01	0.95664	7811.01	0.95517
7822.05	0.98371	7812	0.95978	7812	0.95926	7812	0.95635	7812	0.95357
7823.03	0.97568	7813	0.96093	7813	0.96009	7813	0.9582	7813	0.95403
7824.05	0.96517	7814	0.96177	7814	0.9601	7814	0.95956	7814	0.95459
7825.35	0.95769	7815	0.96348	7815	0.96117	7815	0.96115	7815	0.95786
7825.99	0.95236	7816	0.96494	7816	0.96381	7816	0.96307	7816	0.96017
7827.04	0.9423	7817	0.96636	7817	0.96541	7817	0.96407	7817	0.96136
7828.05	0.93461	7818	0.96718	7818	0.96799	7818	0.96417	7818	0.96368
7828.98	0.92614	7819	0.96741	7819	0.96834	7819	0.96445	7819	0.96413
7829.92	0.92141	7820	0.96746	7820	0.96612	7820	0.96435	7820	0.96342
7831.03	0.91673	7821	0.96739	7821	0.96438	7821	0.96373	7821	0.96204
7832.02	0.91121	7822	0.96633	7822	0.96434	7822	0.96441	7822	0.9619
7833.05	0.90773	7823	0.96603	7823	0.96369	7823	0.9648	7823	0.9615
7833.99	0.90504	7824	0.96642	7824	0.96557	7824	0.96491	7824	0.9633
7835.09	0.90408	7825	0.96787	7825	0.96646	7825	0.96604	7825	0.96447
7836.24	0.90432	7826.01	0.96978	7826.01	0.97033	7826.01	0.96766	7826.01	0.96749
7836.97	0.90503	7826.99	0.97183	7826.99	0.97377	7826.99	0.97065	7826.99	0.97091
7838.06	0.907	7828	0.97428	7828	0.97625	7828	0.97348	7828	0.97277
7839	0.90941	7829	0.97908	7829	0.97974	7829	0.97644	7829	0.97586
7840.14	0.91235	7830	0.98242	7830	0.98318	7830	0.98138	7830	0.97988
7841.3	0.91483	7831.01	0.98571	7831.01	0.98521	7831.01	0.9847	7831.01	0.98246
7841.98	0.91667	7831.99	0.99021	7831.99	0.98972	7831.99	0.98845	7831.99	0.98765
7843.05	0.91966	7833	0.993	7833	0.99419	7833	0.99164	7833	0.99139
7844.03	0.92208	7834	0.99539	7834	0.99731	7834	0.99373	7834	0.99296
7845.04	0.92503	7835.01	0.99542	7835.01	0.99978	7835.01	0.99497	7835.01	0.99523
7846.38	0.92801	7836	0.99827	7836	1.00126	7836	0.99539	7836	0.99538
7846.99	0.92995	7837	0.9977	7837	1.00025	7837	0.99542	7837	0.99528
7848.02	0.93378	7838.01	0.99763	7838.01	0.99818	7838.01	0.99634	7838.01	0.99464
7849.05	0.93695	7839	0.99642	7839	0.99641	7839	0.99568	7839	0.99393
7849.99	0.94064	7840	0.99515	7840	0.99439	7840	0.99496	7840	0.99339
7850.91	0.94318	7840.99	0.99313	7840.99	0.99227	7840.99	0.99211	7840.99	0.99167
7852.05	0.94613	7842	0.99131	7842	0.98967	7842	0.99035	7842	0.99024
7853.01	0.9493	7843.01	0.98795	7843.01	0.98776	7843.01	0.98719	7843.01	0.98758
7854.06	0.95254	7844	0.9845	7844	0.98487	7844	0.98381	7844	0.98434
7854.99	0.95621	7845.01	0.98188	7845.01	0.97848	7845.01	0.97955	7845.01	0.97848
7856.06	0.96015	7846	0.97595	7846	0.97265	7846	0.97458	7846	0.97291
7857.25	0.9646	7847.01	0.96913	7847.01	0.96452	7847.01	0.96738	7847.01	0.96579
7857.99	0.96923	7848	0.96018	7848	0.95853	7848	0.95937	7848	0.95852
7859.06	0.97626	7849.01	0.95263	7849.01	0.95021	7849.01	0.95046	7849.01	0.95045
7861.18	0.99246	7850	0.94206	7850	0.9393	7850	0.9413	7850	0.94163
7863.18	1.00674	7850.99	0.93553	7850.99	0.93335	7850.99	0.93323	7850.99	0.93466
7865.01	1.02164	7852	0.92979	7852	0.9295	7852	0.92718	7852	0.92816
7867.14	1.03684	7853	0.92433	7853	0.92233	7853	0.92123	7853	0.92055
7869.05	1.05034	7854.01	0.92222	7854.01	0.91626	7854.01	0.91822	7854.01	0.91662
7870.99	1.06212	7855	0.92016	7855	0.9148	7855	0.91648	7855	0.91386
7873.01	1.06929	7856	0.91925	7856	0.91765	7856	0.91395	7856	0.91337
7875.08	1.0754	7856.99	0.92018	7856.99	0.91382	7856.99	0.91534	7856.99	0.91502
7877.1	1.07678	7858	0.92333	7858	0.91723	7858	0.9176	7858	0.91899
7879.02	1.07438	7859	0.92827	7859	0.92548	7859	0.92247	7859	0.92395
7881.03	1.06642	7861.01	0.93897	7861.01	0.93678	7861.01	0.93467	7861.01	0.93582
7883.13	1.05547	7863	0.9537	7863	0.95135	7863	0.95019	7863	0.9491
7885.03	1.04029	7865	0.96795	7865	0.96479	7865	0.96541	7865	0.96358
7887.01	1.02115	7867.01	0.98252	7867.01	0.97967	7867.01	0.98044	7867.01	0.97914
7889.01	1.00624	7869	0.99541	7869	0.99436	7869	0.99461	7869	0.99415
7891.11	0.98291	7871	1.00839	7871	1.00645	7871	1.00838	7871	1.0083
7893.13	0.96199	7873	1.01972	7873	1.01828	7873	1.01993	7873	1.02031
7895.01	0.9471	7875	1.0263	7875	1.02809	7875	1.02615	7875	1.02834
7897.01	0.93282	7877	1.03029	7877	1.03262	7877	1.03099	7877	1.03153
7899.16	0.92516	7879	1.03268	7879	1.03281	7879	1.0343	7879	1.03334
7901.02	0.92284	7880.99	1.03427	7880.99	1.03265	7880.99	1.03558	7880.99	1.03498
7903	0.92629	7883	1.03569	7883	1.03396	7883	1.0362	7883	1.03497
7905.35	0.93322	7885	1.03473	7885	1.03382	7885	1.03562	7885	1.03486
7907.11	0.9407	7886.99	1.03469	7886.99	1.03543	7886.99	1.03593	7886.99	1.03615
7909.06	0.94911	7889	1.03528	7889	1.03754	7889	1.03702	7889	1.03712
7911.03	0.95635	7891	1.03567	7891	1.03751	7891	1.03698	7891	1.03753
7913.01	0.96344	7893.01	1.03314	7893.01	1.03704	7893.01	1.03383	7893.01	1.03469
7915.17	0.96913	7895	1.03172	7895	1.03779	7895	1.03323	7895	1.03217
7917.02	0.97331	7897	1.02505	7897	1.02837	7897	1.02568	7897	1.02475
7919	0.9765	7899	1.01766	7899	1.01865	7899	1.01763	7899	1.01694
7921.36	0.97924	7901	1.01036	7901	1.00974	7901	1.00981	7901	1.0084
7923.12	0.98081	7903	1.00479	7903	1.00292	7903	1.00361	7903	1.00254
7925.19	0.98235	7905	0.99765	7905	0.99723	7905	0.99753	7905	0.99828
7927.1	0.98337	7907	0.99351	7907	0.99381	7907	0.99268	7907	0.99361
7929.01	0.98406	7909	0.99	7909	0.98979	7909	0.98793	7909	0.98879
7931.11	0.98483	7911.01	0.98506	7911.01	0.98542	7911.01	0.98456	7911.01	0.98393
7933.03	0.98551	7913	0.98045	7913	0.97674	7913	0.97954	7913	0.97952
7934.99	0.98621	7915	0.97681	7915	0.97071	7915	0.97516	7915	0.97392
7937.36	0.98771	7917	0.97227	7917	0.96674	7917	0.96831	7917	0.9682
7939.08	0.98932	7919.01	0.96485	7919.01	0.96178	7919.01	0.96422	7919.01	0.9636
7941.16	0.99285	7921	0.95973	7921	0.95772	7921	0.95953	7921	0.96027
7943.16	0.99782	7922.99	0.95882	7922.99	0.95498	7922.99	0.95805	7922.99	0.95854
7945.04	1.00444	7925.01	0.95969	7925.01	0.9571	7925.01	0.9587	7925.01	0.95915
7947.1	1.01228	7927.01	0.96269	7927.01	0.96253	7927.01	0.96301	7927.01	0.9628
7949.04	1.01992	7929	0.96677	7929	0.96655	7929	0.96752	7929	0.96694
7951	1.02734	7931	0.9726	7931	0.97144	7931	0.97318	7931	0.97196
7953.35	1.03386	7933	0.98073	7933	0.97764	7933	0.97963	7933	0.97886
7955.04	1.03882	7935.01	0.98604	7935.01	0.98581	7935.01	0.98505	7935.01	0.98603
7957.11	1.04296	7936.99	0.99162	7936.99	0.99523	7936.99	0.99201	7936.99	0.99319
7959.04	1.04474	7939	0.99742	7939	0.99769	7939	0.99693	7939	0.99847
7961.9	1.04297	7941	0.99891	7941	0.99898	7941	0.99914	7941	1.00038
7965.16	1.03607	7942.99	1.00485	7942.99	1.01033	7942.99	1.00577	7942.99	1.00585
7968.17	1.02445	7945	1.00624	7945	1.00842	7945	1.00546	7945	1.00538
7971.09	1.01233	7946.99	1.00657	7946.99	1.00547	7946.99	1.00401	7946.99	1.00483
7974.21	0.99993	7949	1.00413	7949	1.0016	7949	1.00309	7949	1.00219
7977.07	0.99033	7951	1.0014	7951	1.00032	7951	1.00041	7951	1.00014
7980.16	0.98432	7953	0.99948	7953	0.99869	7953	0.99862	7953	0.99907
7983.04	0.98017	7954.99	0.9972	7954.99	0.99599	7954.99	0.99623	7954.99	0.99831
7986.14	0.97732	7957.01	0.99569	7957.01	0.99488	7957.01	0.99547	7957.01	0.9958
7988.95	0.97408	7959.01	0.99473	7959.01	0.99467	7959.01	0.99441	7959.01	0.994
7992.17	0.9711	7962	0.99181	7962	0.98981	7962	0.99187	7962	0.99172
7995.04	0.96821	7965	0.99322	7965	0.99245	7965	0.99286	7965	0.99236
7998.18	0.96716	7967.99	0.99298	7967.99	0.99098	7967.99	0.99229	7967.99	0.99235
8001.02	0.96797	7970.99	0.99306	7970.99	0.99102	7970.99	0.99268	7970.99	0.99154
8004.06	0.97103	7974	0.9914	7974	0.99084	7974	0.99124	7974	0.99222
8007.13	0.97546	7977	0.99065	7977	0.99011	7977	0.99121	7977	0.99244
8010.06	0.98021	7979.99	0.99173	7979.99	0.99239	7979.99	0.99235	7979.99	0.99337
8013.1	0.98471	7983.01	0.99559	7983.01	0.99588	7983.01	0.99647	7983.01	0.99515
8015.98	0.98946	7986	0.99937	7986	1.00187	7986	0.99999	7986	0.9992
8019.13	0.99398	7989	1.00272	7989	1.00123	7989	1.00273	7989	1.001
8021.95	0.99744	7992	1.00322	7992	0.99923	7992	1.00245	7992	1.0013
8025.18	1.00014	7994.99	0.99991	7994.99	1.00067	7994.99	0.9998	7994.99	1.00028
8028.09	1.00248	7998	0.99576	7998	0.99825	7998	0.9963	7998	0.99757
8031.16	1.00532	8000.99	0.9932	8000.99	0.99613	8000.99	0.99434	8000.99	0.99539
8034.33	1.00939	8004	0.99454	8004	0.99766	8004	0.99535	8004	0.99504
8037.07	1.01313	8007	0.99761	8007	1.00175	8007	0.99898	8007	0.99713
8040.1	1.01663	8010	1.00127	8010	1.00415	8010	1.00268	8010	1.00169
8043.07	1.01934	8013.01	1.00654	8013.01	1.00647	8013.01	1.00615	8013.01	1.00562
8046.16	1.02127	8016	1.01006	8016	1.00741	8016	1.00877	8016	1.00817
8049.01	1.02191	8019	1.00982	8019	1.0092	8019	1.00791	8019	1.00958
8052.14	1.02192	8022	1.00849	8022	1.00664	8022	1.00876	8022	1.01016
8054.96	1.02024	8024.99	1.00621	8024.99	1.00553	8024.99	1.00658	8024.99	1.00843
8058.18	1.0178	8027.99	1.00454	8027.99	1.00874	8027.99	1.00418	8027.99	1.00648
8061	1.01329	8030.99	1.0028	8030.99	1.00562	8030.99	1.00429	8030.99	1.00423
8064.19	1.0091	8034	1.00148	8034	1.00455	8034	1.004	8034	1.00244
8067.22	1.00508	8037.01	1.00143	8037.01	1.00107	8037.01	1.00164	8037.01	1.00192
8070.07	1.00268	8040	0.99999	8040	1.00148	8040	1.00157	8040	1.00181
8073.15	1.00125	8042.99	1.00102	8042.99	1.00096	8042.99	1.0013	8042.99	1.00182
8076.07	1.0007	8046.01	0.99977	8046.01	1.00019	8046.01	1.00161	8046.01	1.00216
8079.13	1.00015	8049.01	0.99794	8049.01	0.99874	8049.01	0.99963	8049.01	1.00117
8082.08	0.99852	8051.99	0.99566	8051.99	1.00055	8051.99	0.99635	8051.99	0.99713
8085.14	0.99607	8055	0.9918	8055	0.99431	8055	0.99301	8055	0.99292
8088.03	0.99304	8058.01	0.99916	8058.01	1.00724	8058.01	0.99958	8058.01	0.99854
8091.18	0.99104	8061	0.9916	8061	0.99461	8061	0.99266	8061	0.99045
8093.95	0.98961	8064	0.99253	8064	0.99543	8064	0.99256	8064	0.99143
8097.18	0.98898	8066.99	0.99408	8066.99	0.99368	8066.99	0.99372	8066.99	0.99485
8099.97	0.98865	8069.99	0.99726	8069.99	0.99779	8069.99	0.99645	8069.99	0.99765
8103.2	0.98898	8073	1.00115	8073	1.00386	8073	0.99978	8073	1.00165
8106.13	0.98954	8076	1.00211	8076	1.00394	8076	1.00011	8076	1.00208
8109.11	0.99058	8079	1.00238	8079	1.00493	8079	1.00059	8079	1.00158
8113.1	0.99224	8082.01	1.00164	8082.01	1.00299	8082.01	1.00089	8082.01	1.0005
8117.03	0.99449	8085	0.997	8085	0.99354	8085	0.99624	8085	0.99492
8121.23	0.99777	8088	0.99543	8088	0.99331	8088	0.99454	8088	0.99356
8125.04	1.0009	8091	0.99194	8091	0.98806	8091	0.99098	8091	0.99143
8129.32	1.00426	8094.01	0.98727	8094.01	0.98604	8094.01	0.98783	8094.01	0.98959
8133.01	1.00666	8097	0.98991	8097	0.99514	8097	0.99082	8097	0.9913
8137.06	1.00821	8100.01	0.98971	8100.01	0.9891	8100.01	0.99009	8100.01	0.99156
8141.19	1.00957	8103	0.99303	8103	0.99326	8103	0.99339	8103	0.99411
8144.95	1.0109	8106	0.99609	8106	0.99636	8106	0.99735	8106	0.99698
8149.08	1.01258	8109	1.00017	8109	0.99783	8109	1.00067	8109	0.99827
8153.05	1.01387	8113	1.00055	8113	0.99913	8113	1.0022	8113	1.0009
8157.23	1.01363	8117.01	1.00071	8117.01	1.00081	8117.01	1.00272	8117.01	1.00359
8161.1	1.01249	8121	1.00281	8121	1.00328	8121	1.00381	8121	1.00528
8165.03	1.01073	8125	1.0056	8125	1.00795	8125	1.00606	8125	1.00797
8169.09	1.00879	8129.01	1.00837	8129.01	1.01089	8129.01	1.00853	8129.01	1.00988
8172.95	1.00684	8133	1.01008	8133	1.01175	8133	1.01019	8133	1.01056
8177.06	1.00556	8136.99	1.01223	8136.99	1.00962	8136.99	1.01123	8136.99	1.01084
8181.14	1.00525	8140.99	1.01101	8140.99	1.0088	8140.99	1.01079	8140.99	1.01026
8184.88	1.00506	8145	1.0093	8145	1.00697	8145	1.00994	8145	1.00835
8189.21	1.00517	8149.01	1.00697	8149.01	1.00492	8149.01	1.00724	8149.01	1.0084
8193.09	1.00494	8153	1.00581	8153	1.00826	8153	1.00595	8153	1.00715
8197.11	1.00395	8157	1.00572	8157	1.00858	8157	1.00495	8157	1.00623
8201.21	1.00285	8161.01	1.0047	8161.01	1.00724	8161.01	1.00539	8161.01	1.00636
8205.04	1.00156	8165	1.00473	8165	1.00404	8165	1.00539	8165	1.00561
8208.96	1.00034	8169	1.0052	8169	1.00021	8169	1.00641	8169	1.00594
8213.02	0.99962	8173	1.00888	8173	1.00231	8173	1.00699	8173	1.00539
8217.08	0.99878	8177	1.0071	8177	1.00001	8177	1.00706	8177	1.00503
8221.12	0.99796	8180.99	1.00331	8180.99	0.99895	8180.99	1.00397	8180.99	1.00345
8224.98	0.99711	8184.99	0.99987	8184.99	0.99942	8184.99	1.00025	8184.99	1.00115
8229.09	0.99696	8188.99	0.99884	8188.99	1.0004	8188.99	0.99815	8188.99	0.99985
8233.24	0.99732	8193	0.99753	8193	1.00118	8193	0.99788	8193	0.99886
8236.96	0.99784	8197.01	0.9967	8197.01	0.99873	8197.01	0.99719	8197.01	0.99713
8241.22	0.99892	8201	0.99971	8201	0.99616	8201	0.99818	8201	0.99674
8245.08	1.00018	8205.01	1.0004	8205.01	0.99766	8205.01	1.0007	8205.01	0.9979
8249.13	1.00169	8209	1	8209	0.99821	8209	1.00192	8209	0.99836
8253.19	1.00347	8213	0.99998	8213	0.9986	8213	1.00259	8213	1.00041
8257.07	1.00527	8217	1.00018	8217	1.00356	8217	1.00233	8217	1.00259
8261.21	1.007	8221	1.00241	8221	1.00586	8221	1.00405	8221	1.00377
8265.08	1.00812	8225.01	1.00495	8225.01	1.00641	8225.01	1.00522	8225.01	1.00464
8269.09	1.00862	8229	1.00632	8229	1.00589	8229	1.00705	8229	1.0063
8273.23	1.00845	8233	1.01025	8233	1.00703	8233	1.00824	8233	1.00674
8277.04	1.00786	8237	1.01076	8237	1.0081	8237	1.00895	8237	1.00735
8281.05	1.00702	8241	1.01002	8241	1.00765	8241	1.00877	8241	1.00707
8285.17	1.0062	8245	1.00772	8245	1.00698	8245	1.00722	8245	1.00756
8289.01	1.00521	8248.99	1.00502	8248.99	1.00656	8248.99	1.00569	8248.99	1.00671
8293.09	1.00418	8253	1.00396	8253	1.00635	8253	1.00389	8253	1.00472
8297.15	1.0032	8257	1.00292	8257	1.00399	8257	1.00208	8257	1.00304
8300.98	1.00193	8260.99	1.00174	8260.99	1.00051	8260.99	1.00153	8260.99	1.00136
8305.07	1.00093	8265.01	1.0019	8265.01	0.99872	8265.01	1.00171	8265.01	0.99998
8309.18	1.00039	8269.01	1.00142	8269.01	1.00041	8269.01	1.00207	8269.01	0.99962
8314.04	0.99973	8273	1.00296	8273	0.9988	8273	1.00214	8273	1.00023
8318.94	0.99911	8277	1.00093	8277	1.00099	8277	1.0021	8277	1.00164
8324.12	0.99856	8281	1.00286	8281	1.00493	8281	1.00204	8281	1.00413
8329.1	0.99787	8285	1.00082	8285	1.00287	8285	1.00059	8285	1.00281
8334.08	0.99757	8289	1.00135	8289	1.00341	8289	0.99959	8289	1.00195
8339.13	0.99703	8293	1.00053	8293	1.00246	8293	1.00002	8293	1.00103
8344.39	0.99639	8296.99	1.0002	8296.99	0.99927	8296.99	1.00062	8296.99	0.99998
8349.03	0.99584	8300.99	1.0025	8300.99	0.99963	8300.99	1.00136	8300.99	0.99948
8354.15	0.99542	8305	1.00305	8305	1.00104	8305	1.00199	8305	0.99973
8359.05	0.99528	8309	1.00266	8309	1.0018	8309	1.00049	8309	0.99996
8364.09	0.99507	8314	1.00037	8314	1.00139	8314	1.0004	8314	1.00092
8369.16	0.99482	8318.99	1.00189	8318.99	1.00303	8318.99	0.99982	8318.99	1.00117
8373.9	0.99458	8324	1.00255	8324	1.00401	8324	1.00012	8324	1.00098
8378.93	0.99441	8329	1.00286	8329	1.00285	8329	1.00092	8329	1.00126
8384.18	0.99451	8334	1.00368	8334	1.00258	8334	1.00207	8334	1.00222
8389.09	0.99443	8338.99	1.00478	8338.99	1.00161	8338.99	1.00381	8338.99	1.00221
8394.06	0.99433	8344	1.00632	8344	1.00198	8344	1.00321	8344	1.00115
8399.15	0.9943	8349	1.00432	8349	1.00127	8349	1.00219	8349	1.00137
8403.88	0.99394	8354	0.99998	8354	0.99922	8354	1.0004	8354	1.00229
8408.94	0.99353	8358.99	0.9985	8358.99	1.0021	8358.99	0.99896	8358.99	1.00086
8414.23	0.99302	8364	0.99838	8364	0.99976	8364	0.99792	8364	0.9992
8419.06	0.99243	8369	0.99587	8369	0.99925	8369	0.99756	8369	0.99716
8424.07	0.99168	8374	0.99542	8374	0.99596	8374	0.99503	8374	0.9957
8429.14	0.99084	8379.01	0.9944	8379.01	0.99188	8379.01	0.99516	8379.01	0.99413
8434.15	0.98968	8383.99	0.9933	8383.99	0.99183	8383.99	0.9937	8383.99	0.99296
8438.96	0.98869	8389	0.99084	8389	0.99164	8389	0.99227	8389	0.99194
8444.12	0.9878	8394	0.98987	8394	0.98962	8394	0.99167	8394	0.9926
8449.04	0.98674	8399	0.98916	8399	0.9927	8399	0.99015	8399	0.99196
8454.16	0.98574	8404	0.98712	8404	0.9918	8404	0.9905	8404	0.9912
8459.36	0.98452	8409	0.98714	8409	0.98876	8409	0.98952	8409	0.99008
8464.01	0.98341	8414	0.98742	8414	0.98803	8414	0.98967	8414	0.98961
8469.24	0.98246	8419	0.98746	8419	0.98782	8419	0.98956	8419	0.98835
8474.06	0.98157	8424	0.98729	8424	0.98528	8424	0.98984	8424	0.98861
8479.1	0.98066	8429.01	0.9868	8429.01	0.98491	8429.01	0.98934	8429.01	0.98746
8484.28	0.97963	8434	0.98531	8434	0.98536	8434	0.98858	8434	0.98772
8489.09	0.97841	8439	0.9842	8439	0.98694	8439	0.98733	8439	0.98749
8494.13	0.97753	8444	0.98349	8444	0.98704	8444	0.98755	8444	0.98822
8499.09	0.97668	8448.99	0.98319	8448.99	0.98543	8448.99	0.98648	8448.99	0.98765
8504.08	0.9759	8454	0.98412	8454	0.9857	8454	0.98667	8454	0.98754
8509.1	0.97514	8459.01	0.98403	8459.01	0.98154	8459.01	0.98851	8459.01	0.98732
		8464.01	0.98351	8464.01	0.97875	8464.01	0.98799	8464.01	0.98627
		8469	0.98261	8469	0.98148	8469	0.98743	8469	0.98644
		8474.01	0.97926	8474.01	0.98258	8474.01	0.98504	8474.01	0.98621
		8479.01	0.97624	8479.01	0.98067	8479.01	0.98379	8479.01	0.98523
		8484	0.97387	8484	0.97718	8484	0.98272	8484	0.98431
		8489.01	0.97266	8489.01	0.9774	8489.01	0.98158	8489.01	0.98214
		8494.01	0.97013	8494.01	0.9724	8494.01	0.98028	8494.01	0.98079
		8499	0.96949	8499	0.97252	8499	0.98025	8499	0.9798
		8503.99	0.96878	8503.99	0.97054	8503.99	0.97894	8503.99	0.97875
		8509	0.96699	8509	0.9686	8509	0.97592	8509	0.97623

[truncated: 47 more sheets: Figure 4b, Figure 4c, Figure 4d, Figure 5a, Figure 5b, Figure 5c, Figure 5d, Supplementary Figure 1a, Supplementary Figure 1b, Supplementary Figure 3, Supplementary Figure 4, Supplementary Figure 6a, Supplementary Figure 6b, Supplementary Figure 7, Supplementary Figure 8, Supplementary Figure 9a, Supplementary Figure 9b, Supplementary Figure 9c, Supplementary Figure 9d, Supplementary Figure 10 …]
